# Supplementary material for: Ytterbium-Doped Lead–Halide Perovskite Nanocrystals: Synthesis, Near-Infrared Emission, and Open-Source Machine Learning Model for Prediction of Optical Properties
Source: Nanomaterials (Basel). 2023 Feb 16;13(4):744. doi: 10.3390/nano13040744 (PMC9958719; doi:10.3390/nano13040744)
Supplement: Supplementary file 1 [file nanomaterials-13-00744-s001.zip]

Archive with 1 entries (1 files):
- nanomaterials-2192597-supplementary.pdf
